# Supplementary material for: 3D Cocultures of Osteoblasts and Staphylococcus aureus on Biomimetic Bone Scaffolds as a Tool to Investigate the Host–Pathogen Interface in Osteomyelitis
Source: Pathogens. 2021 Jul 3;10(7):837. doi: 10.3390/pathogens10070837 (PMC8308613; doi:10.3390/pathogens10070837)
Supplement: Supplementary file 1 [file pathogens-10-00837-s001.zip]

Archive with 1 entries (1 files):
- pathogens-1264720-supplementary.pdf
